# Supplementary material for: Do Rare Genetic Conditions Exhibit a Specific Phonotype? A Comprehensive Description of the Vocal Traits Associated with Crisponi/Cold-Induced Sweating Syndrome Type 1
Source: Genes (Basel). 2025 Jul 26;16(8):881. doi: 10.3390/genes16080881 (PMC12385400; doi:10.3390/genes16080881)
Supplement: Supplementary file 1 [file genes-16-00881-s001.zip]

Archive with 1 entries (1 files):
- genes-3748331-supplementary.pdf
